# Supplementary material for: Macrophages Modulate Hepatic Injury Involving NLRP3 Inflammasome: The Example of Efavirenz
Source: Biomedicines. 2022 Jan 5;10(1):109. doi: 10.3390/biomedicines10010109 (PMC8772956; doi:10.3390/biomedicines10010109)
Supplement: Supplementary file 1 [file biomedicines-10-00109-s001.zip]

Archive with 1 entries (1 files):
- biomedicines-1421902-supplementary.pdf
